# Supplementary material for: Uncovering the Metabolic and Stress Responses of Human Embryonic Stem Cells to FTH1 Gene Silencing
Source: Cells. 2021 Sep 15;10(9):2431. doi: 10.3390/cells10092431 (PMC8469604; doi:10.3390/cells10092431)
Supplement: Supplementary file 1 [file cells-10-02431-s001.zip]

Archive with 1 entries (1 files):
- cells-1366337-supplementary.pdf
